# Supplementary material for: SynToxProfiler: An interactive analysis of drug combination synergy, toxicity and efficacy
Source: PLoS Comput Biol. 2020 Feb 3;16(2):e1007604. doi: 10.1371/journal.pcbi.1007604 (PMC7018095; doi:10.1371/journal.pcbi.1007604)
Supplement: S1 Data — (XLSX) [file pcbi.1007604.s010.xlsx]

## Sheet: Full matrix
Drug1	Drug2	STE score (selective efficacy & synergy)	Synergy volume score (ZIP model)	Efficacy volume score	Toxicity volume score	STE score (efficacy & synergy)	Dose-response matrix	Synergy plot	Dose-response matrix (Control)
Clofarabine	Idarubicin	0.825	2.075	65.386	22.256	0.9
Trametinib	S-63845	0.8	4.202	51.879	15.922	0.8
Ibrutinib	Navitoclax	0.75	1.529	49.626	12.95	0.7
Gefitinib	Omacetaxine	0.725	0.693	61.722	13.141	0.75
Clofarabine	Prexasertib	0.725	1.59	56.594	23.05	0.775
Cytarabine	Daunorubicin	0.725	6.701	30.18	10.448	0.725
Omacetaxine	Ipatasertib	0.65	0.188	59.66	7.091	0.6
Omacetaxine	Alpelisib	0.6	-0.723	60.302	7.583	0.55
Vinorelbine	Clofarabine	0.575	-1.143	70.726	15.271	0.575
Clofarabine	Omacetaxine	0.55	-4.266	76.492	15.177	0.55
Quizartinib	S-63845	0.55	0.69	41.326	16.858	0.575
Ibrutinib	Doxorubicin	0.525	0.84	5.423	0.742	0.5
Gefitinib	Trametinib	0.425	0.402	8.233	4.788	0.45
Buparlisib	Ibrutinib	0.4	0.937	2.891	4.954	0.475
Dasatinib	Ipatasertib	0.325	0.237	1.451	3.32	0.325
Idarubicin	Ibrutinib	0.325	-0.893	19.933	7.846	0.325
Ipatasertib	ASP3026	0.3	-0.009	0	0.005	0.238
Dexamethasone	Clofarabine	0.3	-16.368	36.384	10.692	0.275
Carboplatin	Dexamethasone	0.3	-0.507	0	0	0.212
Trametinib	Dasatinib	0.125	-2.049	3.439	5.437	0.2

## Sheet: Most synergistic area
Drug1	Drug2	STE score (selective efficacy & synergy)	Synergy volume score (ZIP model)	Efficacy volume score	Toxicity volume score	Column2	STE score (efficacy & synergy)	Dose-response matrix	Synergy plot	Dose-response matrix (Control)
Cytarabine	Daunorubicin	0.825	6.701	58.727	20.864	37.863	0.825
Trametinib	S-63845	0.825	4.202	48.4	12.427	35.973	0.8
Clofarabine	Idarubicin	0.725	2.075	73.876	27.528	46.348	0.825
Clofarabine	Prexasertib	0.675	1.59	19.695	8.899	10.796	0.675
Ibrutinib	Navitoclax	0.825	1.529	71.686	19.922	51.764	0.875
Buparlisib	Ibrutinib	0.55	0.937	4.449	1.333	3.116	0.55
Ibrutinib	Doxorubicin	0.525	0.84	9.822	1.734	8.088	0.5
Gefitinib	Omacetaxine	0.725	0.693	69.355	17.071	52.284	0.675
Quizartinib	S-63845	0.75	0.69	56.379	27.43	28.949	0.775
Gefitinib	Trametinib	0.55	0.402	10.254	4.513	5.741	0.575
Dasatinib	Ipatasertib	0.25	0.237	0.672	2.077	-1.405	0.325
Omacetaxine	Ipatasertib	0.725	0.188	70.096	11.361	58.735	0.675
Ipatasertib	ASP3026	0.175	-0.009	0	0	0	0.112
Carboplatin	Dexamethasone	0.2	-0.507	0	0	0	0.138
Omacetaxine	Alpelisib	0.675	-0.723	70.87	10.947	59.923	0.625
Idarubicin	Ibrutinib	0.175	-0.893	0.689	2.28	-1.591	0.3
Vinorelbine	Clofarabine	0.5	-1.143	66.463	21.399	45.064	0.5
Trametinib	Dasatinib	0.1	-2.049	0	1.232	-1.232	0.088
Clofarabine	Omacetaxine	0.375	-4.266	20.336	0.585	19.751	0.375
Dexamethasone	Clofarabine	0.35	-16.368	0	0	0	0.288
